# Supplementary material for: F1534S kdr mutation drives the geographical heterogeneity of pyrethroid resistance in Aedes albopictus from Hangzhou, China
Source: Front Cell Infect Microbiol. 2026 Mar 16;16:1777964. doi: 10.3389/fcimb.2026.1777964 (PMC13033764; doi:10.3389/fcimb.2026.1777964)
Supplement: Supplementary Table 1 — Sampling points for Aedes albopictus in Hangzhou [file Table1.xlsx]

## Sheet: Sheet1
Supplemental Table 1. Sampling points for Ae. albopictus in Hangzhou
Administrative division	Abbreviation of administrative region	Street/Town	Sampling point name	longitude	latitude	number	Collection time	Collectors
Shangcheng District	SC	Zhanongkou Street	Hongmei Community Sanlitin Garden Residential Area	120.195	30.2997	5	2025-05-06	Binbin Jin, Yinghong Wang
		Xiaoying Street	Xingshu Community Jinlong Garden Residential Area	120.183	30.2524	4	2025-05-06	Binbin Jin, Yinghong Wang
		Jiubao Street	Xinjiang Garden Community	120.28	30.3104	3	2025-05-06	Binbin Jin, Yinghong Wang
		Qingbo Street	No. 58, Xinyuli Community, Hefang Street	120.18	30.2474	4	2025-05-07	Lingya Wei, Tianxiao Duan
		Hubin Street	Yuewanglu Community, Yuewang Yaju Residential Area	120.175	30.2608	2	2025-05-07	Lingya Wei, Tianxiao Duan
Gongshu District	GS	Hemu Street	Hemu New Village	120.13	30.3158	6	2025-05-12	Yinghong Wang, Jiawen Du
		Hemu Street	Harmony Street Home for People with Disabilities	120.13	30.3154	2	2025-05-12	Yinghong Wang, Jiawen Du
		Tianshui Street	Huangdiyuan Community	120.172	30.2713	3	2025-05-12	Yinghong Wang, Jiawen Du
		Mishixiang Street	Jiacheng Cultural Park	120.159	30.296	7	2025-05-13	Binbin Jin, Tianxiao Duan
		Shiqiao Street	Huafeng Community	120.184	30.2445	1	2025-05-13	Binbin Jin, Tianxiao Duan
		Wenhui Street	Da Tie Guan Community, Heping Residential Area	120.185	30.2904	1	2025-05-13	Binbin Jin, Tianxiao Duan
		Zhaohui Street	Zhaohui Community, Zhaohui No. 7 Residential Area	120.166	30.2917	8	2025-05-13	Binbin Jin, Tianxiao Duan
Xihu District	XH	Lingyin Street	Qiushi Village	120.136	30.2691	4	2025-05-13	Hui Jin, Lingya Wei
		Zhuantang Street	Ge Yazhuang Road Construction Site	120.052	30.1754	2	2025-05-13	Hui Jin, Lingya Wei
		Liuxia Street	Xixi Hospital, Hangzhou	120.051	30.2424	5	2025-05-15	Binbin Jin, Lingya Wei
		Beishan Street	Mituo Temple Park	120.157	30.273	2	2025-05-15	Binbin Jin, Lingya Wei
		Sandun town	Zijin Pearl Park	120.07	30.3407	5	2025-05-15	Binbin Jin, Lingya Wei
		Beishan Street	Yanshanhe Village	120.152	30.2765	1	2025-05-15	Binbin Jin, Lingya Wei
Binjiang District	BJ	Changhe Street	Jiangyi Community, Chunbo Residential Area	120.22	30.198	5	2025-05-13	Yinghong Wang, Jiawen Du
		Changhe Street	Jiangyi Community, Chunbo Dongyuan Residential Area	120.224	30.198	3	2025-05-13	Yinghong Wang, Jiawen Du
		Xixing Street	Wenxin Community, Wenxin Family Residential Area	120.222	30.2091	8	2025-05-13	Yinghong Wang, Jiawen Du
		Puyan Street	Xincheng Community, Qiantang Dijing Residential Area	120.176	30.1981	4	2025-05-13	Yinghong Wang, Jiawen Du
		Puyan Street	Xincheng Community Fangyuan·Jindi·Chunshi Jiangying Yundi	120.15	30.1743	4	2025-05-13	Yinghong Wang, Jiawen Du
		Puyan Street	Xinsheng Community Residents' Committee	120.148	30.1768	3	2025-05-13	Yinghong Wang, Jiawen Du
Xiaoshan District	XS	Xintang Street	YouShu Xia Community Mall Garden Residential Area	120.3	30.1671	8	2025-05-19	Binbin Jin, Jiawen Du
		Beigan Street	Beitang Park Nansha Style	120.283	30.1962	6	2025-05-19	Binbin Jin, Jiawen Du
		Wenyan Street	Huangshan Village	120.168	30.147	5	2025-05-19	Binbin Jin, Jiawen Du
		Yingfeng Street	Qianjiang Century Park	120.243	30.2508	3	2025-05-19	Lingya Wei, Tianxiao Duan
		Ningwei Street	Bintao Yingyue, Xiaoshan Economic and Technological Development Zone	120.282	30.2063	4	2025-05-19	Lingya Wei, Tianxiao Duan
Yuhang District	YH	Cangqian Street	Ruiyi Garden	119.978	30.2583	5	2025-05-19	Hui Jin, Yinghong Wang
		Pingyao town	Changming Jiayuan	120.017	30.3884	7	2025-05-19	Hui Jin, Yinghong Wang
		Liangzhu Street	Du Fu New Garden, Du Kang Garden	120.069	30.3623	6	2025-05-19	Hui Jin, Yinghong Wang
		Renhe Street	Riverside Park	120.099	30.4513	8	2025-05-19	Hui Jin, Yinghong Wang
Fuyang District	FY	Fuchun Street	Licheng Community	119.944	30.068	1	2025-05-21	Binbin Jin, Jiawen Du
		Fuchun Street	Picturesque Landscape Community	119.928	30.0602	2	2025-05-21	Binbin Jin, Jiawen Du
		Fuchun Street	Fuyang District First People's Hospital	119.938	30.0739	1	2025-05-21	Binbin Jin, Jiawen Du
		Yinhu Street	Shenjiawu Village	119.932	30.1834	4	2025-05-21	Binbin Jin, Jiawen Du
Lin'an District	LA	Jinbei Street	No. 88, Tiaoxi North Road Biguoyuan Community, Area 1	119.731	30.25	4	2025-05-22	Binbin Jin
		Jinnan Street	No. 97 Jiangqiao Road, Jinnan New Village	119.731	30.2307	3	2025-05-22	Binbin Jin
		Linglong Street	1486 Qianwang Street, Linglong Garden	119.696	30.2244	5	2025-05-22	Yinghong Wang, Jiawen Du
		Tianmu Mountain Town	Lingjia Village	119.5	30.2029	4	2025-05-22	Yinghong Wang, Jiawen Du
		Changhua Town	Xincheng Lijing Community	119.221	30.1672	4	2025-05-22	Yinghong Wang, Jiawen Du
Linping District	LP	Qiaosi Street	Dongfeng Jiayuan Community	120.299	30.3492	6	2025-05-15	Yinghong Wang, Jiawen Du
		Xingqiao Street	Taiping Jiayuan Community	120.272	30.4059	5	2025-05-15	Yinghong Wang, Jiawen Du
		Tangqi Town	Tangqi Village	120.196	30.4803	5	2025-05-15	Yinghong Wang, Jiawen Du
		Yunhe Street	Shengtanghe Village Community	120.3	30.4873	7	2025-05-15	Yinghong Wang, Jiawen Du
Qiantang District	QT	Yipeng Street	Jinquan Village	120.482	30.2905	7	2025-05-23	Binbin Jin, Jiawen Du
		Baiyang Street	Reclaimed Land Cultural Park	120.398	30.3053	8	2025-05-23	Binbin Jin, Jiawen Du
		Hezhuang Street	Qunhuan Village Senior Apartment	120.46	30.3092	6	2025-05-23	Binbin Jin, Jiawen Du
		Xiasha Street	Touge River View Garden Area 1	120.312	30.3065	7	2025-05-23	Binbin Jin, Jiawen Du
Tonglu County	TL	Fengchuan Street	Tianshuiju Apartment	119.734	29.8304	1	2025-05-24	Lingya Wei, Tianxiao Duan
		Chengnan Street	Zhishan Village	119.701	29.7541	1	2025-05-24	Lingya Wei, Tianxiao Duan
		Tongjun Street	Yangzhou Central Kindergarten	119.72	29.8196	1	2025-05-24	Lingya Wei, Tianxiao Duan
Chun'an County	CA	Weiping Town	Hubin Xinyuan · East District	118.794	29.7299	2	2025-06-03	Tianxiao Duan, Jiawen Du
		Linqi Town	Qiandao Lake Riverside Resort	119.122	29.8482	2	2025-06-03	Tianxiao Duan, Jiawen Du
		Lijiawu Community, Qiandao Lake Town	Lijiaxiang Residential Area	119.053	29.6119	1	2025-06-04	Hui Jin, Yinghong Wang
		Shuguang Community, Qiandao Lake Town	Shuguang New Village	119.051	29.5993	1	2025-06-04	Hui Jin, Yinghong Wang
Jiande City	JD	Hangtou Town	Hangchuan Village	119.171	29.3367	12	2025-06-04	Binbin Jin, Lingya Wei
		Qinglongtou Community, Yangxi Street	Jiahe Yayuan Residential Area	119.353	29.5277	9	2025-06-04	Binbin Jin, Lingya Wei
		Qintang Township	Qintang Village	119.574	29.7178	7	2025-06-05	Binbin Jin, Lingya Wei
		Dayang Town	Heyuan Village	119.521	29.3725	11	2025-06-05	Binbin Jin, Lingya Wei
West Lake Scenic Area	WLSA	Xihu Street	Qixia Ridge Community	120.141	30.2597	7	2025-05-24	Yinghong Wang, Binbin Jin
		Xihu Street	Manjue Long Village	120.143	30.2228	9	2025-05-24	Yinghong Wang, Binbin Jin
		Xihu Street	Fancun Huayuan Residential Community	120.105	30.183	5	2025-05-24	Yinghong Wang, Binbin Jin
		Xihu Street	Jinsha Port Community Party-Masses Service Center	120.134	30.2541	5	2025-05-24	Yinghong Wang, Binbin Jin
