# Supplementary material for: F1534S kdr mutation drives the geographical heterogeneity of pyrethroid resistance in Aedes albopictus from Hangzhou, China
Source: Front Cell Infect Microbiol. 2026 Mar 16;16:1777964. doi: 10.3389/fcimb.2026.1777964 (PMC13033764; doi:10.3389/fcimb.2026.1777964)
Supplement: Supplementary Table 2 — Details of resistance levels of Aedes albopictus to five insecticides in different districts of Hangzhou [file Table2.xlsx]

## Sheet: Sheet1
Supplementary Table2 Details of resistance levels of Aedes albopictus to five insecticides in different districts of Hangzhou
Administrative division	Abbreviation of administrative region	Organophosphate insecticide			Carbamate insecticide			Pyrethroid insecticide
		0.2% Fenitrothion			0.2% Bendiocarb			1.4% Alpha-cypermethrin			0.4% Permethrin			0.7% beta-cyfluthrin
		Total deaths / Total	Mortality rate (95% CI)	Resistance level	Total deaths / Total	Mortality rate (95% CI)	Resistance level	Total deaths / Total	Mortality rate (95% CI)	Resistance level	Total deaths / Total	Mortality rate (95% CI)	Resistance level	Total deaths / Total	Mortality rate (95% CI)	Resistance level
Shangcheng District	Shangcheng	73/75	97.33% (90.51-99.67%)	Possibly Resistant	75/75	100.00% (95.08-100.00%)	Susceptible	75/75	100.00% (95.08-100.00%)	Susceptible	18/75	24.00% (14.85-35.31%)	Resistant	50/75	66.67% (54.74-77.20%)	Resistant
Gongshu District	Gongshu	62/75	82.67% (71.81-90.66%)	Possibly Resistant	75/75	100.00% (95.08-100.00%)	Susceptible	71/75	94.67% (86.64-98.54%)	Possibly Resistant	1/75	1.33% (0.03-7.18%)	Resistant	43/75	57.33% (45.30-68.88%)	Resistant
Xihu District	Xihu	71/75	94.67% (86.64-98.54%)	Possibly Resistant	75/75	100.00% (95.08-100.00%)	Susceptible	74/75	98.67% (92.70-99.97%)	Susceptible	29/75	38.67% (27.77-50.53%)	Resistant	71/75	94.67% (86.64-98.54%)	Possibly Resistant
Binjiang District	Binjiang	75/75	100.00% (95.08-100.00%)	Susceptible	75/75	100.00% (95.08-100.00%)	Susceptible	75/75	100.00% (95.08-100.00%)	Susceptible	42/75	56.00% (44.00-67.59%)	Resistant	68/75	90.67% (81.40-96.14%)	Possibly Resistant
Xiaoshan District	Xiaoshan	74/75	98.67% (92.70-99.97%)	Susceptible	75/75	100.00% (95.08-100.00%)	Susceptible	75/75	100.00% (95.08-100.00%)	Susceptible	44/75	58.67% (46.63-69.97%)	Resistant	67/75	89.33% (79.76-95.34%)	Possibly Resistant
Yuhang District	Yuhang	72/75	96.00% (88.68-99.18%)	Possibly Resistant	74/75	98.67% (92.70-99.97%)	Susceptible	71/75	94.67% (86.64-98.54%)	Possibly Resistant	2/75	2.67% (0.33-9.34%)	Resistant	44/75	58.67% (46.63-69.97%)	Resistant
Fuyang District	Fuyang	69/75	92.00% (83.21-97.01%)	Possibly Resistant	75/75	100.00% (95.08-100.00%)	Susceptible	73/75	97.33% (90.51-99.67%)	Possibly Resistant	15/75	20.00% (11.66-30.79%)	Resistant	57/75	76.00% (64.59-85.16%)	Resistant
Lin'an District	Lin'an	75/75	100.00% (95.08-100.00%)	Susceptible	75/75	100.00% (95.08-100.00%)	Susceptible	75/75	100.00% (95.08-100.00%)	Susceptible	17/75	22.67% (13.70-33.96%)	Resistant	49/75	65.33% (53.33-76.13%)	Resistant
Linping District	Linping	75/75	100.00% (95.08-100.00%)	Susceptible	75/75	100.00% (95.08-100.00%)	Susceptible	75/75	100.00% (95.08-100.00%)	Susceptible	2/75	2.67% (0.33-9.34%)	Resistant	60/75	80.00% (68.88-88.43%)	Possibly Resistant
Qiantang District	Qiantang	74/75	98.67% (92.70-99.97%)	Susceptible	75/75	100.00% (95.08-100.00%)	Susceptible	74/75	98.67% (92.70-99.97%)	Susceptible	2/75	2.67% (0.33-9.34%)	Resistant	39/75	52.00% (40.06-63.74%)	Resistant
Tonglu County	Tonglu	75/75	100.00% (95.08-100.00%)	Susceptible	75/75	100.00% (95.08-100.00%)	Susceptible	75/75	100.00% (95.08-100.00%)	Susceptible	66/75	88.00% (78.30-94.42%)	Possibly Resistant	73/75	97.33% (90.51-99.67%)	Possibly Resistant
Chun'an County	Chun'an	75/75	100.00% (95.08-100.00%)	Susceptible	75/75	100.00% (95.08-100.00%)	Susceptible	75/75	100.00% (95.08-100.00%)	Susceptible	66/75	88.00% (78.30-94.42%)	Possibly Resistant	72/75	96.00% (88.68-99.18%)	Possibly Resistant
Jiande City	Jiande	71/75	94.67% (86.64-98.54%)	Possibly Resistant	75/75	100.00% (95.08-100.00%)	Susceptible	74/75	98.67% (92.70-99.97%)	Susceptible	35/75	46.67% (35.11-58.55%)	Resistant	67/75	89.33% (79.76-95.34%)	Possibly Resistant
West Lake Scenic Area	WLSA	73/75	97.33% (90.51-99.67%)	Possibly Resistant	75/75	100.00% (95.08-100.00%)	Susceptible	75/75	100.00% (95.08-100.00%)	Susceptible	53/75	70.67% (58.90-80.73%)	Resistant	73/75	97.33% (90.51-99.67%)	Possibly Resistant
Control	Lab	75/75	100.00% (95.08-100.00%)	Susceptible	75/75	100.00% (95.08-100.00%)	Susceptible	75/75	100.00% (95.08-100.00%)	Susceptible	75/75	100.00% (95.08-100.00%)	Susceptible	75/75	100.00% (95.08-100.00%)	Susceptible
